# Supplementary material for: Application of the RBBP9 Serine Hydrolase Inhibitor, ML114, Decouples Human Pluripotent Stem Cell Proliferation and Differentiation
Source: Int J Mol Sci. 2020 Nov 26;21(23):8983. doi: 10.3390/ijms21238983 (PMC7730578; doi:10.3390/ijms21238983)
Supplement: Supplementary file 1 [file ijms-21-08983-s001.zip]

Archive with 3 entries (3 files):
- Supplementary material R2.docx
- Supplementary material R2.pdf
- RBBP9 Supp Table 1.xlsx
